# Supplementary material for: Genome-Wide Identification and Characterization of WRKY Gene Family in Peanut
Source: Front Plant Sci. 2016 Apr 26;7:534. doi: 10.3389/fpls.2016.00534 (PMC4845656; doi:10.3389/fpls.2016.00534)
Supplement: Table S1 — Arachis duranensis WRKY genes identified in the V14167.a1.M1. [file Table1.XLS]

## Sheet: Table S1
Sequencing ID	Name	Chromosomes	Location	Groups	Sequence	Containing N base	Inter termination codon	CDS length (bp)	Protein length (aa)	WRKY domain	Zinc-finger structure	Other domians
Aradu.171F6	AdWRKY1	6	96,448,103-96,548,102	IIc	complete	No	No	609	203	WRKYGQK	CX4CX23HX1H	No found
Aradu.180Q6	AdWRKY2	7	2,550,529-2,554,142	IIb	complete	No	No	1458	486	WRKYGQK	CX5CX23HX1H	Spc7
Aradu.1C3SG	AdWRKY3	7	73,485,797-73,494,641	I	partial	No	No	1818	605	WRKYGQK;WRKYGQK	CX7CX23HX1C;CX7CX23HX1C	Acyl-CoA_ox_N
Aradu.1S9TS	AdWRKY4	4	102,846,529-102,849,168	III	complete	No	No	636	212	WRKYGQK	CX7CX23HX1C	No found
Aradu.20TYF	AdWRKY5	10	87,219,665-87,222,096	IIa	complete	No	No	855	285	WRKYGQK	CX4CX23HX1H	No found
Aradu.259PC	AdWRKY6	3	106,926,266-106,929,058	III	complete	No	No	1101	367	WRKYGQK	CX7CX23HX1C	No found
Aradu.2S5CB	AdWRKY7	7	21,632,769-21,633,746	IIc	complete	No	No	978	326	WRKYEEN	CX4CX22HX1H	No found
Aradu.2SS2B	AdWRKY8	4	113,446,898-113,450,731	I	complete	No	Yes	2250	748	WRKYGQK;WRKYGQK	CX4CX22HX1H;CX4CX23HX1H	No found
Aradu.2V4EQ	AdWRKY9	8	49,456,314-49,458,968	III	complete	No	No	942	314	WRKYGQK	CX7CX23HX1C	No found
Aradu.3A7SE	AdWRKY10	10	6,540,487-6,544,741	III	complete	No	No	2805	935	WRKYGQK	CX7CX23HX1C	NBS-LRR
Aradu.455QS	AdWRKY11	6	7,277,326-7,278,998	IIe	complete	Yes	No	864	288	WRKYGQK	CX5CX23HX1H	No found
Aradu.76148	AdWRKY12	7	2,249,706-2,254,506	I	complete	No	No	1701	567	WRKYGQK;WRKYGQK	CX4CX22HX1H;CX4CX23HX1H	No found
Aradu.92HAJ	AdWRKY13	7	73,667,026-73,670,729	III	complete	No	No	618	206	WRKYGQK	CX7CX23HX1C	No found
Aradu.93TCK	AdWRKY14	2	10,772,075-10,774,104	IId	complete	No	No	1065	355	WRKYGQK	CX5CX23HX1H	WSS_VP;Plant_zn_clust
Aradu.9L7NB	AdWRKY15	10	6,296,565-6,298,251	IIb	partial	No	No	1032	344	WRKYGQK	CX5CX23HX1H	HIP1_clath_bdg
Aradu.A47FP	AdWRKY16	2	None	I	complete	No	No	1212	404	WRKYGQK;WRKYGQK	CX4CX23HX1H;CX4CX23HX1H	No found
Aradu.AW21H	AdWRKY17	1	3,329,849-3,336,012	I	complete	No	No	1827	609	WRKYGQK;WRKYGQK	CX4CX22HX1H;CX4CX23HX1H	No found
Aradu.B1C6F	AdWRKY18	3	104,870,721-104,871,595	IIc	complete	No	No	471	157	WRKYGEK	CX5CX23HX1H	No found
Aradu.B1KKT	AdWRKY19	4	117,238,256-117,240,853	IIb	partial	No	No	1413	470	WRKYGQK	CX5CX23HX1H	No found
Aradu.B4PGB	AdWRKY20	7	69,522,790-69,528,464	III	complete	No	No	792	264	WRKYGEK	CX7CX23HX1C	No found
Aradu.B7WMP	AdWRKY21	10	75,653,948-75,655,893	IIc	complete	No	No	291	97	WRKYGKK	CX4CX23HX1H	No found
Aradu.BB4JP	AdWRKY22	4	112,802,741-112,805,109	IIe	complete	No	No	1110	370	WRKYGQK	CX5CX23HX1H	No found
Aradu.BWB05	AdWRKY23	10	76,106,294-76,108,271	IIc	complete	No	No	627	209	WRKYGQK	CX4CX23HX1H	No found
Aradu.BWE0N	AdWRKY24	3	129,960,074-129,962,370	IIb	partial	No	No	1605	534	WRKYGQK	CX5CX23HX1H	No found
Aradu.C8ZMR	AdWRKY25	3	114,203,731-114,206,510	IIc	complete	No	No	555	185	WRKYGKK	CX4CX23HX1H	No found
Aradu.C90G3	AdWRKY26	3	36,167,564-36,169,060	IId	complete	No	No	972	324	WRKYGKK	CX5CX23HX1H	DUF1822;Plant_zn_clust
Aradu.CDI4M	AdWRKY27	7	69,513,811-69,518,443	III	complete	No	No	837	279	WRKYGQK	CX7CX23HX1C	No found
Aradu.CST5R	AdWRKY28	4	118,113,905-118,118,603	I	complete	No	No	1605	535	WRKYGQK;WRKYGQK	CX4CX22HX1H;CX4CX23HX1H	No found
Aradu.CW4J0	AdWRKY29	7	960,375-963,557	I	complete	No	No	1515	505	WRKYGQK;WRKYGQK	CX4CX22HX1H;CX4CX23HX1H	No found
Aradu.D6WHF	AdWRKY30	2	16,922,445-16,923,135	IIc	complete	No	No	576	192	WRKYGKK	CX4CX23HX1H	No found
Aradu.DT9DS	AdWRKY31	8	29,266,775-29,268,511	IIb	complete	No	No	1404	468	WRKYGQK	CX4CX23HX1H	DP
Aradu.E2930	AdWRKY32	4	115,205,885-115,209,953	IIc	complete	No	No	522	174	WRKYGQK	CX4CX23HX1H	GATase_7
Aradu.E9V4C	AdWRKY33	6	7,145,532-7,147,374	IIc	complete	No	No	711	237	WRKYGQK	CX4CX23HX1H	No found
Aradu.EY4MD	AdWRKY34	3	13,576,451-13,578,792	IIb	complete	No	No	1551	517	WRKYGQK	CX5CX23HX1H	No found
Aradu.G4IDA	AdWRKY35	3	134,464,754-134,466,145	IIe	complete	No	Yes	774	256	WRKYGQK	CX5CX23HX1H	No found
Aradu.GI8Z2	AdWRKY36	1	98,933,184-98,935,913	IIb	complete	No	No	1629	543	WRKYGQK	CX5CX23HX1H	No found
Aradu.HD2AV	AdWRKY37	10	6,533,508-6,537,329	III	complete	No	No	3477	1159	WRKYDEK	CX4CX23HX1C	NBS-LRR
Aradu.I1GRS	AdWRKY38	1	90,571,121-90,572,220	IId	complete	No	No	921	307	WRKYGQK	CX5CX23HX1H	Plant_zn_clust
Aradu.I1JUP	AdWRKY39	3	126,985,988-126,989,684	IIc	complete	No	No	819	273	WRKYGQK	CX4CX23HX1H	No found
Aradu.I8GKQ	AdWRKY40	3	130,213,360-130,214,633	IIc	complete	No	No	1098	366	WRKYGQK	CX4CX23HX1H	No found
Aradu.KD2FK	AdWRKY41	6	107,491,324-107,493,584	IIa	complete	No	No	798	266	WRKYGQK	CX5CX23HX1H	CENP-F_leu_zip
Aradu.KEE43	AdWRKY42	9	835,365-837,983	IIa	complete	No	No	963	321	WRKYGQK	CX5CX23HX1H	SWIRM
Aradu.KG41H	AdWRKY43	6	2,586,565-2,587,836	III	complete	No	No	1089	363	WRKYGQK	CX7CX23HX1C	No found
Aradu.LAA50	AdWRKY44	4	10,187,937-10,190,565	IIe	complete	No	No	1464	488	WRKYGQK	CX5CX23HX1H	No found
Aradu.M1GCR	AdWRKY45	5	15,559,897-15,561,158	III	complete	No	No	1005	335	WRKYGQK	CX7CX23HX1C	No found
Aradu.NH44H	AdWRKY46	8	43,602,099-43,604,094	IId	complete	No	No	1035	345	WRKYGQK	CX5CX23HX1H	Plant_zn_clust
Aradu.NTD67	AdWRKY47	1	92,774,682-92,778,629	I	complete	No	No	1539	513	WRKYGQK;WRKYGQK	CX4CX22HX1H;CX4CX23HX1H	No found
Aradu.P3BGN	AdWRKY48	10	101,702,776-101,705,615	I	complete	No	No	1263	421	WRKYGQK;WRKYGQK	CX4CX22HX1H;CX4CX23HX1H	No found
Aradu.PK283	AdWRKY49	1	14,954,118-14,955,796	IId	complete	No	No	1077	359	WRKYGQK	CX5CX23HX1H	Gamma-thionin;Plant_zn_clust
Aradu.PM5NX	AdWRKY50	3	113,656,410-113,658,991	IIc	complete	No	No	774	258	WRKYGQK	CX5CX23HX1H	No found
Aradu.PW6QG	AdWRKY51	6	110,588,990-110,592,468	IId	complete	No	No	1095	365	GRKYGEK	CX5CX23HX1H	E2_bind;Plant_zn_clust
Aradu.Q51PJ	AdWRKY52	6	6,511,015-6,513,514	IIb	complete	No	No	1398	466	WRKYGQK	CX5CX23HX1H	tRNA_bind
Aradu.QU3D9	AdWRKY53	7	21,132,984-21,135,028	I	complete	No	No	891	297	WRKYGQK;WRKYGQK	CX4CX22HX1H;CX4CX23HX1H	No found
Aradu.R83G6	AdWRKY54	6	23,788,394-23,794,392	I	complete	No	No	1401	467	WRKYGQK;WRKYGQK	CX4CX22HX1H;CX4CX23HX1H	No found
Aradu.RZ9Z0	AdWRKY55	5	107,471,897-107,473,192	IIe	complete	Yes	No	1020	340	WRKYGQK	CX5CX23HX1H	No found
Aradu.S7YD6	AdWRKY56	6	99,741,611-99,744,901	I	complete	No	No	1623	541	WRKYGQK;WRKYGQK	CX4CX22HX1H;CX4CX23HX1H	No found
Aradu.S9TS8	AdWRKY57	4	85,817,799-85,821,558	IIc	complete	No	No	1005	335	WRKYGQK	CX4CX23HX1H	No found
Aradu.T7DND	AdWRKY58	7	69,487,679-69,491,902	III	complete	No	No	1053	351	WRKYGQK	CX7CX23HX1C	No found
Aradu.T9MSY	AdWRKY59	6	108,477,943-108,480,008	IIc	complete	No	No	516	172	WRKYGKK	CX4CX23HX1H	No found
Aradu.TF48T	AdWRKY60	5	109,049,730-109,053,645	I	complete	No	No	2091	697	WRKYGQK;WRKYGQK	CX4CX22HX1H;CX4CX23HX1H	No found
Aradu.U1JXN	AdWRKY61	5	15,018,928-15,019,783	IIe	complete	No	No	579	193	WRKYGQK	CX5CX23HX1H	DDE_Tnp_1_6
Aradu.V6U4I	AdWRKY62	2	83,811,697-83,817,344	I	complete	No	No	1404	468	WRKYGEK;WRKYGQK	CX4CX22HX1H;CX4CX23HX1H	No found
Aradu.V8B24	AdWRKY63	4	12,435,302-12,440,524	I	complete	No	No	1578	526	WRKYGKK;WRKYGRK	CX4CX23HX1H;CX4CX23HX1H	No found
Aradu.VE705	AdWRKY64	6	107,455,416-107,457,049	IIa	complete	No	No	879	293	WRKYGQK	CX5CX23HX1H	GAS
Aradu.VL3IZ	AdWRKY65	8	8,671,728-8,673,376	III	complete	No	No	1032	344	WRKYGQK	CX7CX23HX1C	No found
Aradu.VSA8A	AdWRKY66	4	4,841,816-4,843,992	IIb	complete	No	No	1482	494	WRKYGQK	CX5CX23HX1H	No found
Aradu.WF2VJ	AdWRKY67	6	15,737,898-15,738,890	IId	complete	No	No	459	153	WRKYGQK	CX5CX23HX1H	Plant_zn_clust
Aradu.WLB92	AdWRKY68	5	48,450,529-48,458,535	I	complete	No	No	1383	461	WRKYGQK;WRKYGQK	CX4CX22HX1H;CX4CX23HX1H	No found
Aradu.XE5AY	AdWRKY69	8	16,539,008-16,540,849	IIc	complete	No	No	513	171	WRKYGKK	CX4CX23HX1H	No found
Aradu.Y0UPL	AdWRKY70	2	2,534,159-2,536,355	IIc	complete	No	No	375	125	WRKYGQK	CX4CX23HX1H	No found
Aradu.YH9QH	AdWRKY71	3	125,705,958-125,708,318	IIb	complete	No	No	1218	406	WRKYGQK	CX5CX23HX1H	No found
Aradu.YK9C7	AdWRKY72	2	16,918,288-16,919,048	IIc	complete	No	No	603	201	WRKYGKK	CX4CX23HX1H	No found
Aradu.YZ7HA	AdWRKY73	2	2,478,685-2,480,519	IIe	partial	No	No	1173	390	WRKYGQK	CX5CX23HX1H	No found
Aradu.Z5BX3	AdWRKY74	1	95,440,855-95,442,232	IIc	complete	No	No	1152	384	WRKYGQK	CX4CX23HX1H	No found
Aradu.Z8LVK	AdWRKY75	10	68,834,728-68,836,952	III	complete	No	No	984	328	WRKYGQK	CX7CX23HX1C	No found
