# Supplementary material for: Genome-Wide Identification and Characterization of WRKY Gene Family in Peanut
Source: Front Plant Sci. 2016 Apr 26;7:534. doi: 10.3389/fpls.2016.00534 (PMC4845656; doi:10.3389/fpls.2016.00534)
Supplement: Table S2 — Arachis ipaënsis WRKY genes identified in the K30076.a1.M1. [file Table2.XLS]

## Sheet: Table S2
Sequencing ID	Name	Chromosomes	Location	Groups	Sequence	Containing N base	Inter termination codon	CDS length (bp)	Protein length (aa)	WRKY domain	Zinc-finger structure	Other domians
Araip.05XM7	AiWRKY1	3	115,820,576-115,823,235	IIc	complete	No	No	771	257	WRKYGQK	CX4CX23HX1H	No found
Araip.11A9H	AiWRKY2	4	122,592,930-122,595,617	IIc	complete	No	No	654	218	WRKYGQK	CX4CX23HX1H	No found
Araip.15EJY	AiWRKY3	5	16,308,017-16,309,281	III	complete	No	No	1005	335	WRKYGQK	CX7CX23HX1C	Integrin_B_tail
Araip.17DMG	AiWRKY4	3	130,971,932-130,973,658	IIe	complete	No	No	1017	339	WRKYGQK	CX5CX23HX1H	No found
Araip.1E1WQ	AiWRKY5	6	17,840,475-17,841,758	III	complete	No	No	1089	363	WRKYGQK	CX7CX23HX1C	No found
Araip.1G97J	AiWRKY6	5	20,867,987-20,872,809	I	complete	No	No	1221	407	WRKYGQK;WRKYGQK	CX4CX22HX1H;CX4CX23HX1H	No found
Araip.20FU5	AiWRKY7	6	131,741,177-131,743,430	IIa	complete	No	No	801	267	WRKYGQK	CX5CX23HX1H	CENP-F_leu_zip
Araip.2412K	AiWRKY8	6	32,334,948-32,341,415	I	complete	No	No	1401	467	WRKYGQK;WRKYGQK	CX4CX22HX1H;CX4CX23HX1H	No found
Araip.2CM48	AiWRKY9	3	16,543,220-16,546,210	IIb	complete	No	No	1566	522	WRKYGQK	CX5CX23HX1H	No found
Araip.3G8AJ	AiWRKY10	6	9,178,374-9,180,091	IIe	partial	No	No	948	315	WRKYGQK	CX5CX23HX1H	No found
Araip.4KW8X	AiWRKY11	5	149,569,433-149,572,984	I	complete	No	No	2094	698	WRKYGQK;WRKYGQK	CX4CX22HX1H;CX4CX23HX1H	No found
Araip.4L5AH	AiWRKY12	4	122,564,420-122,566,983	IIe	complete	No	No	1137	379	WRKYGQK	CX5CX23HX1H	No found
Araip.50M3R	AiWRKY13	10	10,609,900-10,611,980	IIb	complete	No	No	1197	399	WRKYGQK	CX5CX23HX1H	No found
Araip.5KR1P	AiWRKY14	10	101,361,870-101,366,136	IIc	complete	No	No	291	97	WRKYGKK	CX4CX23HX1H	No found
Araip.5X628	AiWRKY15	4	6,168,593-6,170,755	IIb	complete	No	No	1509	503	WRKYGQK	CX5CX23HX1H	No found
Araip.609AA	AiWRKY16	7	22,053,771-22,056,837	I	complete	No	No	1701	567	WRKYGQK;WRKYGQK	CX4CX22HX1H;CX4CX23HX1H	No found
Araip.60WGZ	AiWRKY17	3	5,661,471-5,663,493	IId	complete	No	No	1065	355	WRKYGQK	CX5CX23HX1H	Plant_zn_clust
Araip.761TD	AiWRKY18	7	124,464,842-124,466,602	IIc	complete	No	No	366	122	WRKYGKK	CX4CX23HX1H	No found
Araip.7QK0A	AiWRKY19	10	101,535,136-101,538,147	IIc	complete	No	No	594	198	WRKYGQK	CX4CX23HX1H	No found
Araip.95YSF	AiWRKY20	6	9,435,661-9,436,987	IIc	complete	No	No	834	278	WRKYGQK	CX4CX23HX1H	No found
Araip.9P0YM	AiWRKY21	4	111,980,011-111,984,856	III	complete	No	No	921	307	WRKYGQK	CX7CX23HX1C	No found
Araip.AR7FU	AiWRKY22	2	4,154,797-4,158,470	III	complete	No	No	939	313	WRKYGQK	CX7CX23HX1C	No found
Araip.B07N1	AiWRKY23	3	131,218,828-131,220,113	IIc	complete	No	No	1077	359	WRKYGQK	CX4CX23HX1H	No found
Araip.BH62W	AiWRKY24	7	31,920,747-31,925,075	III	complete	Yes	No	690	230	WRKYGEK	CX7CX23HX1C	No found
Araip.C9W46	AiWRKY25	1	3,455,370-3,457,871	III	complete	No	No	1977	659	WRKHGQK	CX7CX23HX1C	No found
Araip.D0ST6	AiWRKY26	3	106,798,675-106,799,542	IIc	complete	No	No	471	157	WRKYGEK	CX4CX23HX1H	No found
Araip.E23GM	AiWRKY27	6	135,351,833-135,354,953	IId	complete	No	No	1101	367	WRKYGQK	CX5CX23HX1H	E2_bind;Plant_zn_clust
Araip.E7ABQ	AiWRKY28	10	10,920,902-10,925,663	III	complete	No	No	3564	1188	WRKYGQK	CX7CX23HX1C	NBS-LRR
Araip.F1ZX1	AiWRKY29	3	126,626,882-126,631,888	IIb	partial	No	No	1278	425	WRKYGQK	CX5CX23HX1H	No found
Araip.FXX59	AiWRKY30	2	20,378,106-20,378,803	IIc	partial	No	No	540	180	WRKYGKK	CX4CX23HX1H	No found
Araip.G0Q9N	AiWRKY31	5	43,383,576-43,391,094	I	complete	No	No	1311	437	WRKYGQK;WRKYGQK	CX4CX22HX1H;CX4CX23HX1H	No found
Araip.G2UJA	AiWRKY32	6	132,627,435-132,629,284	IIc	complete	No	No	516	172	WRKYGKK	CX4CX23HX1H	No found
Araip.GNN30	AiWRKY33	3	127,731,739-127,733,523	IIc	complete	No	No	513	171	WRKYGQK	CX4CX23HX1H	No found
Araip.GX4JH	AiWRKY34	10	96,507,955-96,510,158	III	complete	No	No	891	297	WRKYGQK	CX7CX23HX1C	No found
Araip.HGN3R	AiWRKY35	5	15,716,225-15,717,042	IIe	complete	No	No	564	188	WRKYGQK	CX5CX23HX1H	DDE_Tnp_1_6
Araip.HYR0N	AiWRKY36	3	93,687,112-93,690,183	III	partial	No	No	1143	380	WRKYGQK	CX7CX23HX1C	No found
Araip.JP61Y	AiWRKY37	8	13,033,770-13,036,220	IIe	complete	No	No	756	252	WRKYGQK	CX5CX23HX1H	No found
Araip.KXH96	AiWRKY38	7	115,242,534-115,244,281	III	complete	No	No	1038	346	WRKYGQK	CX7CX23HX1C	No found
Araip.LH5AE	AiWRKY39	7	2,278,855-2,281,450	IIb	complete	No	No	1131	377	WRKYGQK	CX5CX23HX1H	No found
Araip.LSC0K	AiWRKY40	9	960,179-962,837	IIa	partial	No	No	1080	359	WRKYGQK	CX5CX23HX1H	SWIRM
Araip.M90ED	AiWRKY41	1	20,232,435-20,234,114	IId	complete	No	No	1092	364	WRKYGQK	CX5CX23HX1H	Gamma-thionin;Plant_zn_clust
Araip.MJ8I2	AiWRKY42	1	126,860,271-126,862,419	IIb	complete	No	No	1605	535	WRKYGQK	CX5CX23HX1H	No found
Araip.MZ01X	AiWRKY43	6	1,371,688-1,373,318	IId	complete	No	No	1095	365	WRKYGQK	CX5CX23HX1H	Plant_zn_clust
Araip.N4R5C	AiWRKY44	7	31,934,578-31,939,993	III	complete	No	No	852	284	WRKYGQK	CX7CX23HX1C	2OG-FeII_Oxy_2
Araip.N5PZ4	AiWRKY45	2	1,809,033-1,810,733	IIe	complete	No	No	1038	346	WRKYGQK	CX5CX23HX1H	No found
Araip.NCA4A	AiWRKY46	1	137,412,255-137,414,913	I	complete	No	No	1827	609	WRKYGQK;WRKYGQK	CX4CX22HX1H;CX4CX23HX1H	No found
Araip.NTH8A	AiWRKY47	4	123,415,908-123,419,503	I	complete	No	No	2190	730	WRKYGQK;WRKYGQK	CX4CX22HX1H;CX4CX23HX1H	No found
Araip.NX7E8	AiWRKY48	3	116,374,381-116,376,354	IIc	complete	No	No	546	182	WRKYGKK	CX4CX23HX1H	No found
Araip.PE7UC	AiWRKY49	8	31,681,210-31,688,760	III	complete	No	No	936	312	WRKYGQK	CX7CX23HX1C	No found
Araip.PY0W6	AiWRKY50	8	121,640,614-121,643,007	IId	complete	No	No	1035	345	WRKYGQK	CX5CX23HX1H	Plant_zn_clust
Araip.Q8TW2	AiWRKY51	2	20,446,008-20,448,945	I	complete	No	No	1107	369	WRKYDKK;WHKYGKK	CX4CX23HX1H;partial	No found
Araip.R3I3B	AiWRKY52	7	1,921,813-1,926,668	I	complete	No	No	1704	568	WRKYGQK;WRKYGQK	CX4CX22HX1H;CX4CX23HX1H	No found
Araip.R5S93	AiWRKY53	2	95,716,962-95,723,796	I	complete	No	No	1560	520	WRKYGQK;WRKYGQK	CX4CX22HX1H;CX4CX23HX1H	No found
Araip.RC4R7	AiWRKY54	6	123,375,004-123,378,429	I	complete	No	No	1719	573	WRKYGQK;WRKYGQK	CX4CX22HX1H;CX4CX23HX1H	No found
Araip.RQ3D1	AiWRKY55	4	94,804,501-94,807,525	IIc	complete	No	No	1032	344	WRKYGQK	CX4CX23HX1H	No found
Araip.RT6E9	AiWRKY56	2	95,875,657-95,877,466	IIb	complete	No	No	711	237	WRKYGQK	CX4CX23HX1H	No found
Araip.TM757	AiWRKY57	8	30,536,555-30,538,402	III	complete	No	No	639	213	WRKYGQK	CX7CX23HX1C	No found
Araip.TS0SQ	AiWRKY58	1	136,751,332-136,752,771	IId	complete	No	No	945	315	WRKYGQK	CX5CX23HX1H	Plant_zn_clust
Araip.UGG4B	AiWRKY59	7	22,647,297-22,648,274	IIc	complete	No	No	978	326	WRKYEEN	CX4CX22HX1H	No found
Araip.UK84R	AiWRKY60	10	127,679,142-127,682,504	I	complete	No	No	1314	438	WRKYGQK;WRKYGQK	CX4CX22HX1H;CX4CX23HX1H	No found
Araip.V76CX	AiWRKY61	10	110,656,489-110,658,575	IIa	complete	No	No	852	284	WRKYGQK	CX5CX23HX1H	No found
Araip.W2FG5	AiWRKY62	3	130,833,720-130,836,001	IIb	complete	No	No	1569	523	WRKYGQK	CX5CX23HX1H	No found
Araip.WEZ1Z	AiWRKY63	3	39,241,101-39,242,598	IId	complete	No	No	972	324	WRKYGQK	CX5CX23HX1H	DUF1822;Plant_zn_clust
Araip.WH7IR	AiWRKY64	1	131,542,919-131,544,212	IIc	complete	No	No	1059	353	WRKYGQK	CX4CX23HX1H	No found
Araip.WHJ14	AiWRKY65	6	131,711,451-131,713,202	IIa	complete	No	No	873	291	WRKYGQK	CX5CX23HX1H	GAS
Araip.X395U	AiWRKY66	7	689,641-692,830	I	complete	No	No	1512	504	WRKYGQK;WRKYGQK	CX4CX22HX1H;CX4CX23HX1H	No found
Araip.X4GRJ	AiWRKY67	1	135,023,735-135,027,751	I	complete	No	No	1548	516	WRKYGQK;WRKYGQK	CX4CX22HX1H;CX4CX23HX1H	No found
Araip.X9JQZ	AiWRKY68	4	11,678,174-11,680,849	IIe	complete	No	No	1479	493	WRKYGQK	CX5CX23HX1H	No found
Araip.X9TAK	AiWRKY69	4	127,074,619-127,077,295	IIb	partial	No	No	1410	469	WRKYGQK	CX5CX23HX1H	No found
Araip.XA1DG	AiWRKY70	8	30,734,529-30,740,946	III	partial	No	No	588	196	WRKYGQK	CX7CX23HX1C	No found
Araip.XVA98	AiWRKY71	4	107,366,850-107,368,209	IIc	partial	No	No	768	255	WCKYGEK	CX4CX23HX1H	No found
Araip.XXE31	AiWRKY72	5	147,829,747-147,831,725	IIe	complete	No	No	813	271	WRKYGQK	CX5CX23HX1H	No found
Araip.Y6GAE	AiWRKY73	3	98,931,753-98,932,256	IIe	complete	No	No	504	168	WRKYGQK	CX5CX23HX1H	SRC-1
Araip.Y7LV8	AiWRKY74	1	123,537,733-123,540,956	IIb	complete	No	No	1089	363	WRKYGQK	CX5CX27HX1H	Mto2_bdg
Araip.YF2HP	AiWRKY75	9	22,467,307-22,469,119	IIc	complete	No	No	978	326	WRKYGQK	CX4CX23HX1H	Tankyrase_bdg_C
Araip.Z0RAA	AiWRKY76	2	9,309,186-9,310,723	III	complete	No	No	783	261	RKKYGQK	CX7CX23HX1C	No found
Araip.Z2M00	AiWRKY77	7	22,639,190-22,642,932	IIc	complete	No	No	2646	882	WRKYEEN	CX4CX23HX1H	No found
