# Supplementary material for: Genome-Wide Identification and Characterization of WRKY Gene Family in Peanut
Source: Front Plant Sci. 2016 Apr 26;7:534. doi: 10.3389/fpls.2016.00534 (PMC4845656; doi:10.3389/fpls.2016.00534)
Supplement: Table S3 — Analysis of positive selection among different codons of AdWRKY and AiWRKY using site model. ω, Ka/Ks value; ω0, Ka/Ks value in 0 category; ω1, Ka/Ks value in the first category; ω2, Ka/Ks value in the second category; p, the number of free parameters for the ω ratios; p0, the number of free parameters for the ω0 ratios; p1, the number of free parameters for the ω1 ratios; p2, the number of free parameters for the ω2 ratios; q, the parameters of the beta distribution. [file Table3.XLS]

## Sheet: Table S3
Model	Parameter estimates	lnL	2△lnL	P value	Positive selective sites
AdWRKY
M0(one-ratio)	ω=0.07171	-6375.88
M1a(nearly neuteal)	p0=0.92154;p1=0.07846;ω0=0.07254;ω1=1.00000	-6331.47
M2a(positive selection)	p0=0.92154;p1=0.03147; p2=0.04699;ω0=0.07254;ω1=1.00000;ω2=1.00000	-6331.47	0(M2a Vs M1a)	P>0.05	None
M3(discrete)	p0=0.29316;p1=0.36833; p2=0.33852;ω0=0.00271;ω1=0.04798;ω2=0.18429	-6081.575682	588.618154(M3 Vs M0)	P<0.01	None
M7(beta)	p=0.48913; q=5.26722	-6067.036774
M8(beta and ω)	p0=0.99999; p1=0.00001; p=0.46594; q=4.56250;ω=1.00000	-6082.647948	31.222348(M8 Vs M7)	P<0.01	None
AiWRKY
M0(one-ratio)	ω=0.05299	-4821.076271
M1a(nearly neuteal)	p0=0.71478;p1=0.28522;ω0=0.07037;ω1=1.00000	-4853.988963
M2a(positive selection)	p0=0.71478;p1=0.22435; p2=0.06087;ω0=0.07037;ω1=1.00000;ω2=1.00000	-4853.988963	0(M2a Vs M1a)	P>0.05	None
M3(discrete)	p0=0.32002;p1=0.32143; p2=0.35855;ω0=0.00681;ω1=0.03226;ω2=0.13259	-4626.358897	389.437448(M3 Vs M0)	P<0.01	None
M7(beta)	p=0.86547; q=12.84798	-4621.341711
M8(beta and ω)	p0=0.99999; p1=0.00001; p=0.64804; q=8.84841;ω=1.00000	-4628.347465	14.011508(M8 Vs M7)	P<0.01	None
