# Supplementary material for: Genome-Wide Identification and Characterization of WRKY Gene Family in Peanut
Source: Front Plant Sci. 2016 Apr 26;7:534. doi: 10.3389/fpls.2016.00534 (PMC4845656; doi:10.3389/fpls.2016.00534)
Supplement: Table S4 — Tests for selection among codons of AdWRKY using branch-site models. ω, Ka/Ks value; ωb0, Ka/Ks value in background under model 0; ωb1, Ka/Ks value in background under model 1; ωb2a, Ka/Ks value in background under model 2a; ωb2b, Ka/Ks value in background under model 2b; ωf0, Ka/Ks value in foreground under model 0; ωf1, Ka/Ks value in foreground under model 1; ωf2a, Ka/Ks value in foreground under model 2a; ωf2b, Ka/Ks value in foreground under model 2b; p, the number of free parameters for the ω ratios; p0, the number of free parameters for the ω ratios under model 0; p1, the number of free parameters for the ω ratios under model 1; p2a, the number of free parameters for the ω ratios under model 2a; p2b, the number of free parameters for the ω ratios under model 2b. [file Table4.XLS]

## Sheet: Table S4
Groups	Parameter estimates	lnL	P value	Positive selected sites
Group I	p0=0.87819; p1=0.07477; p2a=0.04336; p2b=0.00369	-6327.75	P<0.01	41 V (0.999)
	ωb0=0.07173; ωb1=1.00000; ωb2a=0.07173; ωb2b=1.00000
	ωf0=0.07173; ωf1=1.00000; ωf2a=999.00000; ωf2b=999.00000
Subgroup IIa	p0=0.00000; p1=0.00000; p2a=0.92149; p2b=0.07851	-6326.12	P>0.5	None
	ωb0=0.07079; ωb1=1.00000; ωb2a=0.07079; ωb2b=1.00000
	ωf0=0.07079; ωf1=1.00000; ωf2a=999.00000; ωf2b=999.00000
Subgroup IIb	p0=0.83096; p1=0.07075; p2a=0.09058; p2b=0.00771	-6330.89	P>0.5	None
	ωb0=0.07183; ωb1=1.00000; ωb2a=0.07183; ωb2b=1.00000
	ωf0=0.07183; ωf1=1.00000; ωf2a=4.57571; ωf2b=4.57571
Subgroup IIc	p0=0.78022; p1=0.06639; p2a=0.14136; p2b=0.01203	-6325.05	P<0.01	15 N
	ωb0=0.07093; ωb1=1.00000; ωb2a=0.07093; ωb2b=1.00000		P<0.05	16 N
	ωf0=0.07093; ωf1=1.00000; ωf2a=999.00000; ωf2b=999.00000		P<0.05	29 K
			P<0.05	48 V
Subgroup IId	p0=0.92150; p1=0.07846; p2a=0.00004; p2b=0.00000	-6331.47	P>0.5	None
	ωb0=0.07254; ωb1=1.00000; ωb2a=0.07254; ωb2b=1.00000
	ωf0=0.07254; ωf1=1.00000; ωf2a=1.00000; ωf2b=1.00000
Subgroup IIe	p0=0.75083; p1=0.06392; p2a=0.17071; p2b=0.01453	-6320.92	P<0.01	2 G
	ωb0=0.07164; ωb1=1.00000; ωb2a=0.07164; ωb2b=1.00000		P<0.01	3 Y
	ωf0=0.07164; ωf1=1.00000; ωf2a=16.98861; ωf2b=16.98861		P<0.01	35 L
			P<0.01	37 K
			P<0.01	46 E
Group III	p0=0.67873; p1=0.05789; p2a=0.24268; p2b=0.02070	-6320.82	P<0.01	14 K
	ωb0=0.07281; ωb1=1.00000; ωb2a=0.07281; ωb2b=1.00000		P<0.01	17 K
	ωf0=0.07281; ωf1=1.00000; ωf2a=999.00000; ωf2b=999.00000		P<0.01	35 L
			P<0.05	42 V
			P<0.05	43 V
			P<0.05	50 T
			P<0.01	51 H
