# Supplementary material for: Genome-Wide Identification and Characterization of WRKY Gene Family in Peanut
Source: Front Plant Sci. 2016 Apr 26;7:534. doi: 10.3389/fpls.2016.00534 (PMC4845656; doi:10.3389/fpls.2016.00534)
Supplement: Table S5 — Tests for selection among codons of AiWRKY using branch-site models. ω, Ka/Ks value; ωb0, Ka/Ks value in background under model 0; ωb1, Ka/Ks value in background under model 1; ωb2a, Ka/Ks value in background under model 2a; ωb2b, Ka/Ks value in background under model 2b; ωf0, Ka/Ks value in foreground under model 0; ωf1, Ka/Ks value in foreground under model 1; ωf2a, Ka/Ks value in foreground under model 2a; ωf2b, Ka/Ks value in foreground under model 2b; p, the number of free parameters for the ω ratios; p0, the number of free parameters for the ω ratios under model 0; p1, the number of free parameters for the ω ratios under model 1; p2a, the number of free parameters for the ω ratios under model 2a; p2b, the number of free parameters for the ω ratios under model 2b. [file Table5.XLS]

## Sheet: Table S5
Groups	Parameter estimates	lnL	P value	Positive selected sites
Group I	p0=0.75442; p1=0.04571; p2a=0.18844; p2b=0.01142	-4819.21	P<0.01	26 M
	ωb0=0.06660; ωb1=1.00000; ωb2a=0.06660; ωb2b=1.00000
	ωf0=0.06660; ωf1=1.00000; ωf2a=999.00000; ωf2b=999.00000
Subgroup IIa	p0=0.00000; p1=0.00000; p2a=0.71440; p2b=0.28560	-4849.8	P>0.5	None
	ωb0=0.06833; ωb1=1.00000; ωb2a=0.06833; ωb2b=1.00000
	ωf0=0.06833; ωf1=1.00000; ωf2a=999.00000; ωf2b=999.00000
Subgroup IIb	p0=0.00000; p1=0.00000; p2a=0.71566; p2b=0.28434	-4853.33	P>0.5	None
	ωb0=0.06915; ωb1=1.00000; ωb2a=0.06915; ωb2b=1.00000
	ωf0=0.06915; ωf1=1.00000; ωf2a=1.00000; ωf2b=1.00000
Subgroup IIc	p0=0.71478; p1=0.28522; p2a=0.00000; p2b=0.00000	-4853.99	P>0.5	None
	ωb0=0.07037; ωb1=1.00000; ωb2a=0.07037; ωb2b=1.00000		P>0.5	None
	ωf0=0.07037; ωf1=1.00000; ωf2a=1.00000; ωf2b=1.00000		P>0.5	None
			P>0.5	None
Subgroup IId	p0=0.71459; p1=0.28514; p2a=0.00019; p2b=0.00008	-4853.99	P>0.5	None
	ωb0=0.07037; ωb1=1.00000; ωb2a=0.07037; ωb2b=1.00000
	ωf0=0.07037; ωf1=1.00000; ωf2a=1.00000; ωf2b=1.00000
Subgroup IIe	p0=0.55784; p1=0.22296; p2a=0.15661; p2b=0.06259	-4847.72	P<0.01	2 Y
	ωb0=0.06828; ωb1=1.00000; ωb2a=0.06828; ωb2b=1.00000		P<0.01	32 E
	ωf0=0.06828; ωf1=1.00000; ωf2a=999.00000; ωf2b=999.00000		P<0.01	33 G
Group III	p0=0.61250; p1=0.24443; p2a=0.10226; p2b=0.04081	-4852.49	P<0.01	28 I
	ωb0=0.07002; ωb1=1.00000; ωb2a=0.07002; ωb2b=1.00000
	ωf0=0.07002; ωf1=1.00000; ωf2a=999.00000; ωf2b=999.00000
