# Supplementary material for: Genome-Wide Identification and Characterization of WRKY Gene Family in Peanut
Source: Front Plant Sci. 2016 Apr 26;7:534. doi: 10.3389/fpls.2016.00534 (PMC4845656; doi:10.3389/fpls.2016.00534)
Supplement: Table S6 — The information of AhWRKY genes. [file Table6.XLS]

## Sheet: Table S6
Name		AtWRKY ortholog	ID	Location
AhWRKY1	6	AtWRKY53	scaffold9551 14.7	35411-34022
AhWRKY2	11	AtWRKY16	scaffold5102 15.3	108131-109606
AhWRKY3	14	AtWRKY21	scaffold116603 15.5	4876-3400
AhWRKY4	17	AtWRKY20	scaffold6681 14.2	270154-275537
AhWRKY5	33	AtWRKY23	scaffold26767 14.9	2986-4107
AhWRKY6	40	AtWRKY71	scaffold11355 14.6	52722-54077
AhWRKY7	42	AtWRKY40	scaffold94898 20.4	4115-2336
AhWRKY8	45	AtWRKY53	scaffold26647 16.2	6824-8109
AhWRKY9	49	AtWRKY7	scaffold6249 15.2	100176-98688
AhWRKY10	52	AtWRKY47	scaffold3613 15.9	3367-27497
AhWRKY11	53	AtWRKY33	scaffold13674 15.3	115919-117929
AhWRKY12	67	AtWRKY21	C37081984 34.0	592-996
AhWRKY13	68	AtWRKY3	scaffold6186 15.2	9833-17648
