# Supplementary material for: Genome-Wide Identification and Characterization of WRKY Gene Family in Peanut
Source: Front Plant Sci. 2016 Apr 26;7:534. doi: 10.3389/fpls.2016.00534 (PMC4845656; doi:10.3389/fpls.2016.00534)
Supplement: Table S7 — qRT-PCR primers in this study. [file Table7.XLS]

## Sheet: Table S7
Name	Orientatin	Tm (℃)	Primer sequence	PCR product size (bp)
AhWRKY1	Forward	59.7	agaaggttgaaggaagaca	192
	Reverse	59.5	gctgatagatattggtgactc
AhWRKY2	Forward	60.0	tcagcgaagaagcaagta	278
	Reverse	60.0	gccatagacacagtagtagt
AhWRKY3	Forward	59.8	aagagtgaggaagcatagaa	98
	Reverse	59.4	ggttaaggttgttgttgttg
AhWRKY4	Forward	59.8	cctcgtcaccatcagtta	233
	Reverse	60.3	tctccagttatatccgtcatc
AhWRKY5	Forward	59.9	ctactcgcatcacctctt	104
	Reverse	59.8	gtcttcttcgccttcaac
AhWRKY6	Forward	59.7	ggagaagaagcagaagga	236
	Reverse	59.7	ctggatggttgtgttgac
AhWRKY7	Forward	59.7	gagagcagcaacaacaat	123
	Reverse	60.1	ggtcttagccttgatggt
AhWRKY8	Forward	59.9	ccgcaacactaaggattg	126
	Reverse	59.7	gacatagcagcattcttctt
AhWRKY9	Forward	59.9	tggttacaggaacgacaa	165
	Reverse	60.0	acggcagaagaagaagaa
AhWRKY10	Forward	60.7	gcagaggaggtaatgtcaa	206
	Reverse	60.2	ggaaggtcagaagaaggaa
AhWRKY11	Forward	60.4	tccttgatgatggctacag	242
	Reverse	60.1	ttgttgtggtggttgttg
AhWRKY12	Forward	60.6	attcccaacagcacaaga	273
	Reverse	60.7	cttccaagcacctctcaa
AhWRKY13	Forward	59.7	aggaacacaactacactca	275
	Reverse	59.7	tcttcttcacaggacaact
